# Supplementary material for: Landscape Pattern Evolution Processes of Wetlands and Their Driving Factors in the Xiong’an New Area of China
Source: Int J Environ Res Public Health. 2021 Apr 21;18(9):4403. doi: 10.3390/ijerph18094403 (PMC8122455; doi:10.3390/ijerph18094403)
Supplement: Supplementary file 1 [file ijerph-18-04403-s001.zip]

Archive with 1 entries (1 files):
- ijerph-1130270-supplementary.pdf
